# Supplementary material for: Expression and purification of human diacylglycerol kinase α from baculovirus-infected insect cells for structural studies
Source: PeerJ. 2018 Aug 10;6:e5449. doi: 10.7717/peerj.5449 (PMC6089211; doi:10.7717/peerj.5449)
Supplement: Supplemental Information 4 [file peerj-06-5449-s004.xlsx]

## Sheet: Sheet1
Raw Data
Takahashi et al. Expression and purification of human diacylglycerol kinase α from baculovirus-infected insect cells for structural studies
Fig. 1D Size exclusion chromatography			Fig. 2A Kinase activity assay of fractions obtained from a size exclution chromatography							Fig.5 CD spectroscopy
Elution volume (mL)	Absorbance at 280		Elution volume (mL)	Kinase activity (RLU)	Kinase activity (RLU)	SD				Wavelength (nm)	Mean residue ellipticity
0	0.000292		69.5	69064.5	18073.5	36056.1				250	-582.536
0.1	0.000515		70.5	150306	149130	832.265				249.8	-731.249
0.1	-0.000238		71.5	770104	521102	176072				249.6	-709.915
0.2	0.000398		72.5	1.44124e+06	1.19394e+06	174868				249.4	-612.906
0.3	0.000975		73.5	4.10542e+06	6.87621e+06	1.95924e+06				249.2	-813.281
0.3	0.003653		74.5	6.34298e+06	4.99242e+06	954990				249	-906.602
0.4	0.002538		75.5	4.9264e+06	5.12253e+06	138685				248.8	-802.515
0.5	0.002304		76.5	2.51387e+06	3.97193e+06	1.031e+06				248.6	-639.187
0.5	0.001757		77.5	1.43079e+06	1.69109e+06	184060				248.4	-569.927
0.6	0.001449									248.2	-683.025
0.7	0.001009									248	-594.919
0.7	0.001627									247.8	-530.285
0.8	0.000987		Fig.2B Calcium dependent activity of the purified DGKalpha							247.6	-372.294
0.9	0.001025			#1 (-blank)	#2 (-blank)	#3 (-blank)	SD			247.4	-753.015
0.9	0.001124		with CaCl2	17400000	16900000	17200000	251661			247.2	-769.375
1	0.001366		with EGTA	3080000	3240000	1700000	846719			247	-584.753
1.1	0.001477									246.8	-710.617
1.1	0.000487									246.6	-794.495
1.2	0.000728									246.4	-909.31
1.3	0.000653									246.2	-985.886
1.3	0.000871		Negative control	#1	#2	#3	Average	SD		246	-686.758
1.4	0.000995		CaCl2 without protein	470620	574650		522635	73560.3		245.8	-629.153
1.5	0.000482		EGTA wiithout protein	404316	368246	421416	398000	27143.2		245.6	-747.975
1.5	0.000669									245.4	-744.91
1.6	0.000133			#1	#2	#3	Average	SD		245.2	-679.008
1.7	0.000303		with CaCl2	18000000	17400000	17700000	17700000	300000		245	-912.499
1.7	0.000628		with EGTA	3481920	3637030	2096730	3.07189e+06	848070		244.8	-738.905
1.8	9.7e-05									244.6	-710.769
1.9	0.000231									244.4	-768.764
1.9	0.000197			Average	SD					244.2	-803.28
2	0.000515		Negative control (CaCl2)	522635	73560.3					244	-738.751
2.1	0.000552		Negative control (EGTA)	398000	27143.2					243.8	-747.139
2.1	0.000504		DGKa with CaCl2	17700000	300000					243.6	-945.107
2.2	0.000384		DGKa with EGTA	3.07189e+06	848070					243.4	-1010.97
2.3	0.000529									243.2	-898.211
2.3	0.000229									243	-991.832
2.4	0.000404									242.8	-1051.47
2.5	0.000533									242.6	-1079.43
2.5	0.000663									242.4	-959.179
2.6	0.00026									242.2	-1097.9
2.7	5.4e-05									242	-1265.54
2.7	0.000533									241.8	-1406.07
2.8	0.000795									241.6	-1419.05
2.9	0.000282									241.4	-1300.78
2.9	0.000269									241.2	-1395.05
3	-1.6e-05									241	-1208.12
3.1	0.000247									240.8	-1291.23
3.1	-2e-06									240.6	-1503.72
3.2	0.000158									240.4	-1491.66
3.3	0.000343									240.2	-1354.2
3.3	0.000382									240	-1441.63
3.4	-0.000459									239.8	-1522.16
3.5	-6.3e-05									239.6	-1612.33
3.5	0.000284		Fig.3A ATP dependency of DGKalpha activity							239.4	-1518.19
3.6	0.000301		ATP (mM)	Activity (nmol/min/ug of protein)						239.2	-1763.01
3.7	0.00019			#1	#2	#3				239	-1902.16
3.7	-8.3e-05		0	0.0278491	0.0278631	0.0278412				238.8	-1814.05
3.8	9e-05		0.02	0.202399	0.19642	0.196777				238.6	-1910.25
3.9	0.000364		0.05	0.459715	0.429934	0.419393				238.4	-1851.27
3.9	-0.000181		0.1	0.785203	0.736316	0.717043				238.2	-1923.87
4	-0.000235		0.2	1.24702	1.22339	1.34718				238	-1979
4.1	-1.3e-05		0.5	1.84292	1.92097	1.57298				237.8	-2172.51
4.1	5.3e-05									237.6	-2004.82
4.2	0.000155									237.4	-2113.58
4.3	-0.000105									237.2	-2287.42
4.3	-0.000258		Fig.3B DG dependency of DGKalpha activity							237	-2396.08
4.4	0.00031		DG (mol%)	Activity (nmol/min/ug of protein)						236.8	-2635.93
4.5	0.000461			#1	#2	#3				236.6	-2678.59
4.5	0.000362		5.40541	0.86985	0.787837	0.80643				236.4	-2594.93
4.6	-8e-05		4.05405	0.782582	0.914859	0.869844				236.2	-2617.66
4.7	-7.2e-05		2.7027	0.623088	0.485974	0.572268				236	-2829.9
4.7	0.000165		2.02703	0.818175	0.727931	0.717035				235.8	-2866.88
4.8	3.7e-05		1.35135	0.585135	0.599271	0.580903				235.6	-2658.83
4.9	-0.000126		0.54054	0.332413	0.35262	0.343718				235.4	-2764.04
4.9	0.000218		0.27027	0.19628	0.142666	0.174524				235.2	-2763.92
5	0.000277		0.135135	0.098719	0.086066	0.0832969				235	-2771.58
5.1	0.000336		0	-0.0088249	-0.0078117	-0.0130753				234.8	-2958.65
5.1	2.5e-05									234.6	-3195.92
5.2	0.000466		Fig.4 Inhibitory activity of CU-3							234.4	-3199.89
5.3	0.000286									234.2	-3502.1
5.3	0.000296			Luminescence	Luminescence	Luminescence	Luminescence			234	-3229.13
5.4	-0.000331		CU3 (uM)	#1	#2	#1-blank	#2-blank			233.8	-3390.25
5.5	-0.000178		Buffer	248330	173097					233.6	-3396.46
5.5	-3.7e-05		0	400690	466179	189976	255466			233.4	-3435.48
5.6	0.000293		0.02	552209	487114	341496	276400			233.2	-3648.92
5.7	0.000173		0.04	692069	301298	443739	128201			233	-3726.21
5.7	-0.00023		0.08	537299	504650	326586	293936			232.8	-3949.76
5.8	-0.000253		0.12	565684	541492	354970	330778			232.6	-3698.92
5.9	-8.7e-05		0.16	404830	556829	194116	346116			232.4	-3743.6
5.9	-7.9e-05		0.4	315834	334606	105120	123892			232.2	-4042.73
6	-0.000187		1	268178	286257	57464.5	75543.5			232	-4000.38
6.1	7.6e-05		4	203104	200498	0	0			231.8	-4172.99
6.1	-0.000447		6	200310	240479	0	29765.5			231.6	-4357.61
6.2	0.00023		10	142261	364898	0	154184			231.4	-4257.48
6.3	6.3e-05									231.2	-4190.85
6.3	-3e-05			Relative activity (%)						231	-4326.38
6.4	-0.000191		CU3 (uM)	#1	#2	Average				230.8	-4463.77
6.5	-0.000208		0	85.298	114.702	100				230.6	-4810.67
6.5	0.000453		0.02	153.329	124.102	138.715				230.4	-4599.78
6.6	0.000268		0.04	199.235	57.5613	128.398				230.2	-4420.05
6.7	0.000309		0.08	146.634	131.975	139.305				230	-4776.6
6.7	-0.000271		0.12	159.379	148.517	153.948				229.8	-5078.22
6.8	-0.00014		0.16	87.1568	155.403	121.28				229.6	-4942.38
6.9	0.000208		0.4	47.1983	55.6268	51.4125				229.4	-4834.62
6.9	-0.000235		1	25.8011	33.9184	29.8598				229.2	-5049.18
7	-0.000269		4	0	0	0				229	-5042.67
7.1	-0.000179		6	0	13.3645	6.68224				228.8	-5094.54
7.1	9.8e-05		10	0	69.2276	34.6138				228.6	-4944.35
7.2	-0.000487									228.4	-5085.09
7.3	-0.000173		IC50: 0.34							228.2	-5512.72
7.3	-0.00038		Std error: 0.10							228	-5617.79
7.4	-0.000152									227.8	-5514.69
7.5	0.000225									227.6	-5526.85
7.5	-0.000382			With DGKa						227.4	-5500.71
7.6	-0.000421			Luminescence						227.2	-5502.92
7.7	1.5e-05		CU3 (uM)	#1	#2					227	-5747.52
7.7	-0.000357		0	4185770	3936150					226.8	-5716.72
7.8	-0.000256									226.6	-5741.39
7.9	3e-06			Negative control (without DGKa)						226.4	-5798.68
7.9	-1.3e-05			Luminescence						226.2	-5957.63
8	-7.6e-05		CU3 (uM)	#1	#2					226	-5891.35
8.1	-0.000563		0	278404	295568					225.8	-5878.89
8.1	6e-06		0.2	357341	357658					225.6	-5853.75
8.2	-0.000186		1	535201	425515					225.4	-5833.64
8.3	0.000455		5	463701	461951					225.2	-5790.47
8.3	4.3e-05		10	420522	592771					225	-5793.94
8.4	-0.0009									224.8	-6196.31
8.5	-2.6e-05									224.6	-6167.99
8.5	-7.2e-05									224.4	-6373.91
8.6	0.000296									224.2	-6592.4
8.7	-0.000133									224	-6522.32
8.7	-0.000256									223.8	-6422.53
8.8	-0.000312									223.6	-6586.77
8.9	9.3e-05									223.4	-6600.34
8.9	0.000516									223.2	-6386.92
9	-0.000156									223	-6477.68
9.1	-0.00041									222.8	-6400.03
9.1	0.000154									222.6	-6400.6
9.2	-9.1e-05									222.4	-6490.35
9.3	8.9e-05									222.2	-6653.35
9.3	-0.00017									222	-6808.15
9.4	-0.00034									221.8	-6496.18
9.5	-7e-06									221.6	-6371.71
9.5	-0.000111									221.4	-6549.57
9.6	4.7e-05									221.2	-6828.04
9.7	-0.000209									221	-6946.18
9.7	-6.2e-05									220.8	-6718.85
9.8	-0.000118									220.6	-6753.45
9.9	9.8e-05									220.4	-6887.75
9.9	6.6e-05									220.2	-7088.59
10	-0.000428									220	-7179.39
10.1	0.000342									219.8	-7029.21
10.1	-0.000445									219.6	-6882.81
10.2	-0.000428									219.4	-7016.86
10.3	2.5e-05									219.2	-7007.47
10.3	-0.000242									219	-7071.13
10.4	-9e-05									218.8	-6799.38
10.5	-0.000297									218.6	-6552.99
10.5	-7.7e-05									218.4	-6569.22
10.6	-0.000411									218.2	-6856.31
10.7	8.6e-05									218	-7049.3
10.7	0.000205									217.8	-6845.84
10.8	-0.000105									217.6	-6902.07
10.9	0.000292									217.4	-6789.17
10.9	-0.000318									217.2	-6752.07
11	-0.000211									217	-6751.67
11.1	-0.000284									216.8	-6766.67
11.1	4.3e-05									216.6	-6883.19
11.2	-0.000186									216.4	-7039.77
11.3	-0.000108									216.2	-7131.57
11.3	-0.000295									216	-7158.56
11.4	0.000185									215.8	-7164.9
11.5	0.000256									215.6	-7145.5
11.5	8.4e-05									215.4	-7144.34
11.6	-9.1e-05									215.2	-7466.11
11.7	-0.000219									215	-7197.56
11.7	-0.000567									214.8	-7073.42
11.8	-0.00028									214.6	-7000.67
11.9	-0.000663									214.4	-6856.15
11.9	-0.000135									214.2	-7228.66
12	4.1e-05									214	-7358.28
12.1	0.00017									213.8	-7323.17
12.1	-0.000546									213.6	-7623.52
12.2	-6e-05									213.4	-7549.48
12.3	-0.000725									213.2	-7406.94
12.3	9.4e-05									213	-7416.97
12.4	-0.000182									212.8	-7888.62
12.5	-8.9e-05									212.6	-7898.65
12.5	1.1e-05									212.4	-7802.31
12.6	0.000357									212.2	-7680.9
12.7	0.000143									212	-7740.57
12.7	-0.000373									211.8	-7805.9
12.8	-0.000324									211.6	-7785.42
12.9	0.00013									211.4	-7527.96
12.9	-0.000141									211.2	-7699.65
13	-0.0004									211	-7718.19
13.1	-0.0001									210.8	-8180.13
13.1	-0.00015									210.6	-8142.68
13.2	-0.000146									210.4	-8302.37
13.3	0.000141									210.2	-8379.05
13.3	-0.000637									210	-8058.73
13.4	-0.000232									209.8	-8553.89
13.5	-0.00019									209.6	-8735.47
13.5	-0.000143									209.4	-8522.67
13.6	-0.000248									209.2	-8365.49
13.7	0.000277									209	-8594.09
13.7	-0.000148									208.8	-8723.99
13.8	-0.000246									208.6	-8557.73
13.9	-0.000693									208.4	-8717.64
13.9	-0.000178									208.2	-8640.93
14	-8.3e-05									208	-8569.05
14.1	0.000258									207.8	-8697.73
14.1	-0.000263									207.6	-9180.19
14.2	-0.000242									207.4	-9243.72
14.3	-0.000227									207.2	-8868.36
14.3	0.000153									207	-8703.32
14.4	8.5e-05									206.8	-8531.63
14.5	1.1e-05									206.6	-8474.11
14.5	-0.000727									206.4	-8449.23
14.6	-0.000637									206.2	-8566.35
14.7	-1.1e-05									206	-8524.98
14.7	-0.000476									205.8	-8270.46
14.8	-0.000279									205.6	-7703.4
14.9	0.000167									205.4	-7411.72
14.9	-0.000668									205.2	-7578.26
15	-0.000375									205	-7562.45
15.1	-0.000445									204.8	-7479.63
15.1	0.000158									204.6	-7389.52
15.2	0.000113									204.4	-7428.57
15.3	-0.000218									204.2	-7301.11
15.3	-0.000359									204	-7236.9
15.4	-0.000206									203.8	-7462.14
15.5	-0.000688									203.6	-7278.77
15.5	-1.5e-05									203.4	-6409.45
15.6	-0.000328									203.2	-5864.91
15.7	-0.000413									203	-5962.3
15.7	-0.000183									202.8	-5644.59
15.8	-0.000486									202.6	-5485.3
15.9	-0.000485									202.4	-5309.19
15.9	-0.000309									202.2	-5162.2
16	-0.000263									202	-4130.96
16.1	-0.000487									201.8	-3767.5
16.1	0.000164									201.6	-4174.89
16.2	0.000139									201.4	-3810.76
16.3	-0.00033									201.2	-3807.84
16.3	-0.000696									201	-3305.8
16.4	-0.000102									200.8	-2543.85
16.5	-0.000227									200.6	-3079.61
16.5	-0.000112									200.4	-2825.04
16.6	-9e-05									200.2	-2317.72
16.7	-1.3e-05									200	-2035.77
16.7	0.000466									199.8	-1288.57
16.8	5.3e-05									199.6	-573.204
16.9	-0.000418									199.4	102.036
16.9	-0.000329									199.2	366.327
17	-0.00012									199	1005.61
17.1	-0.000147									198.8	1081.65
17.1	-0.000396									198.6	1625.74
17.2	0.000216									198.4	1656.99
17.3	-0.000331									198.2	2072.01
17.3	0.000203									198	2749.11
17.4	-0.000296									197.8	3260.07
17.5	-0.000247									197.6	3473.91
17.5	0.000162									197.4	3287.2
17.6	-0.000179									197.2	3989.51
17.7	-0.000241									197	4560.08
17.7	-0.000263									196.8	4906.63
17.8	0.000157									196.6	5104.52
17.9	-8.7e-05									196.4	5782.82
17.9	-0.000496									196.2	5944.98
18	-7.3e-05									196	6907.2
18.1	9e-06									195.8	6557.9
18.1	1.9e-05									195.6	6995.41
18.2	0.000142									195.4	6814.07
18.3	-0.000278									195.2	7172.75
18.3	-0.000376									195	7981.89
18.4	0.000138									194.8	7364.27
18.5	1.2e-05									194.6	7667.99
18.5	-0.000679									194.4	8428.49
18.6	-0.000341									194.2	8865.82
18.7	2.9e-05									194	8305.11
18.7	-0.000353									193.8	7731.94
18.8	-0.000656									193.6	9402.25
18.9	-0.000709									193.4	9364.65
18.9	-0.000123									193.2	8779.21
19	-0.000222									193	9801.69
19.1	-0.000124									192.8	12138.2
19.1	0.000252									192.6	10371.7
19.2	-0.000612									192.4	9128.07
19.3	-0.000374									192.2	7153.14
19.3	-0.000118									192	8030.22
19.4	-0.000304									191.8	10704.1
19.5	-0.000573									191.6	4933.84
19.5	-0.000373									191.4	8992.55
19.6	-0.000509									191.2	10151.9
19.7	-0.000306									191	6450.88
19.7	-0.00042									190.8	5942.68
19.8	-0.000308									190.6	15791.2
19.9	-0.000233									190.4	9400.51
19.9	-0.000353									190.2	791.264
20	-8.3e-05									190	21228.8
20.1	-0.000293
20.1	-1.7e-05
20.2	-0.000261
20.3	-0.000188
20.3	0.000195
20.4	6.2e-05
20.5	-0.000405
20.5	-0.000145
20.6	-0.000191
20.7	-0.000421
20.7	-0.000192
20.8	1e-05
20.9	-0.000383
20.9	-0.000374
21	-0.0003
21.1	-0.000317
21.1	2.4e-05
21.2	-0.000223
21.3	0.000125
21.3	-0.000256
21.4	-2.6e-05
21.5	-0.000583
21.5	-0.000134
21.6	6.2e-05
21.7	0.000465
21.7	-0.000148
21.8	1.5e-05
21.9	-0.000209
21.9	0.000332
22	-0.000145
22.1	0.000238
22.1	-0.00013
22.2	7.5e-05
22.3	-0.000187
22.3	-0.000305
22.4	2.8e-05
22.5	0.000233
22.5	-6.1e-05
22.6	8.1e-05
22.7	-0.000734
22.7	-0.000167
22.8	0.000326
22.9	-0.000324
22.9	-6.8e-05
23	-0.000385
23.1	-0.000297
23.1	-0.00056
23.2	-0.000701
23.3	0
23.3	-0.000123
23.4	-6.4e-05
23.5	-0.00011
23.5	-0.000398
23.6	-0.000199
23.7	-0.000382
23.7	-1e-06
23.8	-1e-06
23.9	-0.000103
23.9	-0.00026
24	-0.000486
24.1	-0.000431
24.1	-0.000337
24.2	-0.000328
24.3	-0.000197
24.3	-0.000495
24.4	2.2e-05
24.5	0.000271
24.5	-0.000337
24.6	-0.000221
24.7	-0.000568
24.7	-2.2e-05
24.8	0.000186
24.9	-0.000192
24.9	5.2e-05
25	-0.00052
25.1	0.000164
25.1	0.000402
25.2	-0.00028
25.3	2.7e-05
25.3	0.000154
25.4	-8.8e-05
25.5	-0.000188
25.5	-0.000355
25.6	-0.000237
25.7	-0.00051
25.7	-0.000326
25.8	9e-05
25.9	-0.000472
25.9	-0.000385
26	-3e-06
26.1	-0.000107
26.1	-0.000293
26.2	-1.6e-05
26.3	-0.000507
26.3	-0.000529
26.4	-0.00038
26.5	0.00015
26.5	-5.9e-05
26.6	-0.000406
26.7	0.000195
26.7	0.000398
26.8	-0.000452
26.9	-0.000163
26.9	-0.00092
27	-0.00054
27.1	-0.00061
27.1	0.000172
27.2	-0.000376
27.3	-0.000525
27.3	-7.1e-05
27.4	9.7e-05
27.5	-0.000212
27.5	-0.000257
27.6	1.9e-05
27.7	-0.000316
27.7	-0.000113
27.8	-2e-06
27.9	0.000336
27.9	-0.000498
28	-8.1e-05
28.1	-0.000518
28.1	-0.000102
28.2	3.8e-05
28.3	7.5e-05
28.3	-0.000645
28.4	-0.000219
28.5	2.3e-05
28.5	-0.000337
28.6	3.9e-05
28.7	6.6e-05
28.7	-9.2e-05
28.8	-0.000277
28.9	-0.000281
28.9	-0.000355
29	0.000223
29.1	-0.000274
29.1	-0.000385
29.2	-0.000218
29.3	0.000689
29.3	-0.000343
29.4	-0.000324
29.5	5.5e-05
29.5	-0.00027
29.6	1.2e-05
29.7	3.9e-05
29.7	7e-06
29.8	0.000182
29.9	-6.7e-05
29.9	8.9e-05
30	0.000119
30.1	0.000169
30.1	8.3e-05
30.2	-0.000344
30.3	-0.000329
30.3	-6.9e-05
30.4	-0.000207
30.5	-0.000247
30.5	-0.000485
30.6	-0.000204
30.7	0.000238
30.7	-0.00039
30.8	-9e-05
30.9	3.8e-05
30.9	0.000447
31	-0.000112
31.1	-0.000429
31.1	0.000298
31.2	-0.000397
31.3	-0.000288
31.3	0.000129
31.4	-0.000715
31.5	-0.000629
31.5	-0.000172
31.6	-0.000111
31.7	0.000177
31.7	-0.000203
31.8	-0.000116
31.9	-7.1e-05
31.9	-0.000134
32	-0.0002
32.1	0.000137
32.1	4.4e-05
32.2	8e-05
32.3	-0.00022
32.3	-0.000337
32.4	-0.000418
32.5	-5.1e-05
32.5	-0.000252
32.6	0.000168
32.7	-0.000127
32.7	-7.2e-05
32.8	-0.000135
32.9	-6.5e-05
32.9	3e-05
33	0.000144
33.1	-0.0003
33.1	-0.000197
33.2	-0.000363
33.3	-5.5e-05
33.3	-0.000406
33.4	-0.00032
33.5	-4e-05
33.5	0.000224
33.6	0.000122
33.7	-0.000248
33.7	1.1e-05
33.8	-0.000437
33.9	0.000526
33.9	-0.000195
34	-0.000133
34.1	0.000164
34.1	-0.000328
34.2	3.5e-05
34.3	1.1e-05
34.3	1.5e-05
34.4	-0.000109
34.5	0.000273
34.5	-9.1e-05
34.6	-0.000201
34.7	5e-06
34.7	4.7e-05
34.8	0.000221
34.9	-8.6e-05
34.9	-0.000187
35	0.000288
35.1	1e-06
35.1	-0.000138
35.2	0.000125
35.3	0.00015
35.3	-0.000388
35.4	0.00021
35.5	0.000304
35.5	8.7e-05
35.6	-0.000406
35.7	5.7e-05
35.7	4.1e-05
35.8	-5.2e-05
35.9	-0.000204
35.9	-0.000174
36	0.000395
36.1	0.00014
36.1	-0.000232
36.2	8e-06
36.3	0.000227
36.3	0.000103
36.4	-0.000339
36.5	-8.1e-05
36.5	-0.000207
36.6	9.5e-05
36.7	-7.3e-05
36.7	-0.000367
36.8	2.9e-05
36.9	4.1e-05
36.9	-0.000249
37	0.000244
37.1	0.000128
37.1	-8e-05
37.2	0.000105
37.3	-0.000292
37.3	0.000142
37.4	-0.000276
37.5	0.000173
37.5	0.000326
37.6	0.000218
37.7	8.1e-05
37.7	0.000304
37.8	-0.0001
37.9	-0.000421
37.9	0.000478
38	0.000267
38.1	0.000255
38.1	0.000152
38.2	0.000265
38.3	9.9e-05
38.3	-0.000387
38.4	0.000454
38.5	0.000275
38.5	6e-06
38.6	-3.4e-05
38.7	0.000558
38.7	0.00064
38.8	0.000479
38.9	-0.000109
38.9	0.000102
39	0.000563
39.1	0.000247
39.1	-0.000253
39.2	0.00031
39.3	5.4e-05
39.3	0.000167
39.4	8.4e-05
39.5	0.000169
39.5	-0.000327
39.6	-0.000421
39.7	-0.000284
39.7	-0.000303
39.8	9.6e-05
39.9	-0.000124
39.9	0.000198
40	-1.4e-05
40	-1.7e-05
40.1	-0.000159
40.1	0.000445
40.2	-5.3e-05
40.3	-0.000231
40.3	0.000465
40.4	-0.000356
40.5	0.000572
40.5	-7.1e-05
40.6	-0.000137
40.7	0.000108
40.7	0.000305
40.8	0.000262
40.9	-0.000205
40.9	-5.8e-05
41	0.000395
41	0.0004
41.1	-0.000118
41.1	2.3e-05
41.2	8e-05
41.3	-0.000117
41.3	6.2e-05
41.4	0.000343
41.5	1.1e-05
41.5	0.000239
41.6	0.000199
41.7	0.000177
41.7	0.000592
41.8	0.000708
41.9	0.000475
41.9	0.000683
42	0.000462
42	0.000506
42.1	0.00107
42.1	0.001432
42.2	0.001454
42.3	0.001608
42.3	0.001908
42.4	0.001771
42.5	0.002229
42.5	0.002799
42.6	0.00282
42.7	0.003301
42.7	0.003805
42.8	0.00416
42.9	0.004052
42.9	0.004412
43	0.004892
43	0.004912
43.1	0.005093
43.1	0.005827
43.2	0.005155
43.3	0.005556
43.3	0.005238
43.4	0.005737
43.5	0.005606
43.5	0.005667
43.6	0.005736
43.7	0.005625
43.7	0.005642
43.8	0.005891
43.9	0.005566
43.9	0.006229
44	0.005358
44	0.005406
44.1	0.005256
44.1	0.00509
44.2	0.004471
44.3	0.004808
44.3	0.00453
44.4	0.004521
44.5	0.004297
44.5	0.004102
44.6	0.003887
44.7	0.003858
44.7	0.003911
44.8	0.003968
44.9	0.003563
44.9	0.003938
45	0.003404
45	0.003346
45.1	0.003473
45.1	0.003229
45.2	0.003579
45.3	0.002943
45.3	0.003071
45.4	0.002975
45.5	0.003354
45.5	0.00256
45.6	0.003099
45.7	0.002531
45.7	0.002821
45.8	0.002619
45.9	0.002491
45.9	0.002732
46	0.002426
46	0.002469
46.1	0.002332
46.1	0.002561
46.2	0.002271
46.3	0.002535
46.3	0.002432
46.4	0.002494
46.5	0.002479
46.5	0.002219
46.6	0.002612
46.7	0.00259
46.7	0.002317
46.8	0.002135
46.9	0.002407
46.9	0.002349
47	0.001914
47	0.00191
47.1	0.002295
47.1	0.002033
47.2	0.001816
47.3	0.002073
47.3	0.002171
47.4	0.001912
47.5	0.002088
47.5	0.001971
47.6	0.002035
47.7	0.001991
47.7	0.001859
47.8	0.001652
47.9	0.002082
47.9	0.00142
48	0.002545
48	0.002495
48.1	0.002008
48.1	0.00187
48.2	0.002426
48.3	0.001618
48.3	0.002282
48.4	0.002108
48.5	0.002123
48.5	0.001864
48.6	0.002232
48.7	0.002428
48.7	0.002336
48.8	0.002033
48.9	0.00214
48.9	0.002042
49	0.001997
49	0.00203
49.1	0.002085
49.1	0.002275
49.2	0.001615
49.3	0.002329
49.3	0.001781
49.4	0.001934
49.5	0.002313
49.5	0.002144
49.6	0.00245
49.7	0.002658
49.7	0.002116
49.8	0.00219
49.9	0.002404
49.9	0.002283
50	0.002182
50	0.002154
50.1	0.002495
50.1	0.002228
50.2	0.00215
50.3	0.002433
50.3	0.002624
50.4	0.002645
50.5	0.002712
50.5	0.002394
50.6	0.002573
50.7	0.002258
50.7	0.002518
50.8	0.002422
50.9	0.002571
50.9	0.002752
51	0.002898
51	0.002875
51.1	0.002768
51.1	0.00222
51.2	0.002419
51.3	0.002546
51.3	0.002739
51.4	0.002359
51.5	0.002839
51.5	0.002573
51.6	0.002675
51.7	0.002605
51.7	0.002898
51.8	0.002532
51.9	0.002434
51.9	0.002003
52	0.002849
52	0.002802
52.1	0.003336
52.1	0.00274
52.2	0.002639
52.3	0.002167
52.3	0.002556
52.4	0.00277
52.5	0.002656
52.5	0.002589
52.6	0.003514
52.7	0.003171
52.7	0.002711
52.8	0.002339
52.9	0.002719
52.9	0.002834
53	0.003127
53	0.00314
53.1	0.003124
53.1	0.002815
53.2	0.002737
53.3	0.002992
53.3	0.002833
53.4	0.002873
53.5	0.003577
53.5	0.002927
53.6	0.00296
53.7	0.003082
53.7	0.002899
53.8	0.002762
53.9	0.00319
53.9	0.003073
54	0.003371
54	0.003303
54.1	0.002752
54.1	0.002959
54.2	0.002753
54.3	0.003191
54.3	0.002796
54.4	0.003094
54.5	0.003013
54.5	0.003033
54.6	0.002508
54.7	0.00294
54.7	0.002515
54.8	0.002942
54.9	0.003042
54.9	0.002959
55	0.002795
55	0.002565
55.1	0.002946
55.1	0.002799
55.2	0.002967
55.3	0.002548
55.3	0.003014
55.4	0.003021
55.5	0.003001
55.5	0.003052
55.6	0.002902
55.7	0.003137
55.7	0.003247
55.8	0.003196
55.9	0.002966
55.9	0.003046
56	0.002825
56	0.00276
56.1	0.00358
56.1	0.003176
56.2	0.003356
56.3	0.002649
56.3	0.002961
56.4	0.003414
56.5	0.002989
56.5	0.003098
56.6	0.00297
56.7	0.003105
56.7	0.003321
56.8	0.002529
56.9	0.00286
56.9	0.00263
57	0.003077
57	0.003023
57.1	0.002999
57.1	0.003145
57.2	0.003097
57.3	0.003208
57.3	0.003005
57.4	0.003319
57.5	0.003354
57.5	0.002947
57.6	0.002914
57.7	0.002861
57.7	0.003114
57.8	0.00295
57.9	0.002857
57.9	0.003014
58	0.003065
58	0.003082
58.1	0.002569
58.1	0.00274
58.2	0.002649
58.3	0.002835
58.3	0.002828
58.4	0.002876
58.5	0.002736
58.5	0.003021
58.6	0.003042
58.7	0.003041
58.7	0.003214
58.8	0.003367
58.9	0.002855
58.9	0.002873
59	0.003002
59	0.00294
59.1	0.002873
59.1	0.00297
59.2	0.00253
59.3	0.002902
59.3	0.002581
59.4	0.002935
59.5	0.002658
59.5	0.002708
59.6	0.002598
59.7	0.002297
59.7	0.002933
59.8	0.002742
59.9	0.002466
59.9	0.002957
60	0.002733
60	0.002718
60.1	0.003069
60.1	0.002786
60.2	0.003007
60.3	0.003009
60.3	0.002999
60.4	0.002713
60.5	0.00249
60.5	0.002326
60.6	0.002844
60.7	0.002917
60.7	0.002777
60.8	0.003157
60.9	0.003091
60.9	0.002782
61	0.003288
61	0.003163
61.1	0.002854
61.1	0.002808
61.2	0.003028
61.3	0.002955
61.3	0.002828
61.4	0.003016
61.5	0.003152
61.5	0.003114
61.6	0.002772
61.7	0.003238
61.7	0.00293
61.8	0.002818
61.9	0.002373
61.9	0.002886
62	0.002927
62	0.002687
62.1	0.002826
62.1	0.002897
62.2	0.002487
62.3	0.003114
62.3	0.002493
62.4	0.002496
62.5	0.002938
62.5	0.002455
62.6	0.002995
62.7	0.003045
62.7	0.002996
62.8	0.002734
62.9	0.002672
62.9	0.003043
63	0.002511
63	0.002705
63.1	0.003102
63.1	0.00266
63.2	0.002731
63.3	0.002623
63.3	0.002718
63.4	0.002742
63.5	0.002879
63.5	0.002967
63.6	0.003096
63.7	0.003137
63.7	0.002848
63.8	0.002675
63.9	0.003378
63.9	0.002818
64	0.003521
64	0.003363
64.1	0.002878
64.1	0.002932
64.2	0.002971
64.3	0.003066
64.3	0.003108
64.4	0.003372
64.5	0.002951
64.5	0.003633
64.6	0.003145
64.7	0.003131
64.7	0.00299
64.8	0.003408
64.9	0.003346
64.9	0.003334
65	0.003761
65	0.003817
65.1	0.003408
65.1	0.00332
65.2	0.002951
65.3	0.002885
65.3	0.00317
65.4	0.00383
65.5	0.003619
65.5	0.00361
65.6	0.003353
65.7	0.003911
65.7	0.003808
65.8	0.003589
65.9	0.003601
65.9	0.003288
66	0.003703
66	0.003573
66.1	0.003468
66.1	0.003528
66.2	0.003435
66.3	0.003587
66.3	0.003573
66.4	0.003412
66.5	0.003469
66.5	0.003373
66.6	0.0033
66.7	0.004046
66.7	0.00362
66.8	0.003654
66.9	0.003692
66.9	0.003524
67	0.003399
67	0.003503
67.1	0.003775
67.1	0.003797
67.2	0.003815
67.3	0.003537
67.3	0.003521
67.4	0.003668
67.5	0.00372
67.5	0.004075
67.6	0.003772
67.7	0.003442
67.7	0.00437
67.8	0.004055
67.9	0.004073
67.9	0.0039
68	0.004215
68	0.004157
68.1	0.003873
68.1	0.004273
68.2	0.004424
68.3	0.003899
68.3	0.003895
68.4	0.004345
68.5	0.004531
68.5	0.004131
68.6	0.004327
68.7	0.004658
68.7	0.00463
68.8	0.005051
68.9	0.005
68.9	0.004793
69	0.004515
69	0.004806
69.1	0.004856
69.1	0.005176
69.2	0.005779
69.3	0.005401
69.3	0.006339
69.4	0.005587
69.5	0.006091
69.5	0.006019
69.6	0.006344
69.7	0.006291
69.7	0.00628
69.8	0.006547
69.9	0.006626
69.9	0.006887
70	0.007088
70	0.007402
70.1	0.007368
70.1	0.007314
70.2	0.008058
70.3	0.007886
70.3	0.008077
70.4	0.008719
70.5	0.008669
70.5	0.008923
70.6	0.009447
70.7	0.009294
70.7	0.00924
70.8	0.009598
70.9	0.009693
70.9	0.010232
71	0.010454
71	0.01047
71.1	0.010755
71.1	0.010704
71.2	0.010748
71.3	0.011524
71.3	0.01177
71.4	0.011644
71.5	0.011748
71.5	0.011726
71.6	0.012018
71.7	0.012519
71.7	0.012421
71.8	0.012159
71.9	0.013112
71.9	0.012943
72	0.012774
72	0.012725
72.1	0.013174
72.1	0.013393
72.2	0.013001
72.3	0.013612
72.3	0.013375
72.4	0.013588
72.5	0.01373
72.5	0.013184
72.6	0.014417
72.7	0.013943
72.7	0.013987
72.8	0.014581
72.9	0.014464
72.9	0.013606
73	0.013775
73	0.013736
73.1	0.014063
73.1	0.013776
73.2	0.014042
73.3	0.014082
73.3	0.014179
73.4	0.013452
73.5	0.01382
73.5	0.013389
73.6	0.013733
73.7	0.01351
73.7	0.013222
73.8	0.012881
73.9	0.013293
73.9	0.013224
74	0.012749
74	0.012793
74.1	0.012714
74.1	0.012514
74.2	0.012782
74.3	0.012591
74.3	0.01224
74.4	0.012249
74.5	0.011968
74.5	0.012036
74.6	0.011656
74.7	0.011759
74.7	0.011609
74.8	0.01094
74.9	0.010817
74.9	0.011243
75	0.010626
75	0.010702
75.1	0.010258
75.1	0.010228
75.2	0.01084
75.3	0.010256
75.3	0.009913
75.4	0.009367
75.5	0.009306
75.5	0.009387
75.6	0.009209
75.7	0.009545
75.7	0.008914
75.8	0.008769
75.9	0.008341
75.9	0.008058
76	0.008546
76	0.00857
76.1	0.008243
76.1	0.007618
76.2	0.007761
76.3	0.007946
76.3	0.007612
76.4	0.007046
76.5	0.007449
76.5	0.007201
76.6	0.007035
76.7	0.006927
76.7	0.00643
76.8	0.006767
76.9	0.006715
76.9	0.006463
77	0.00653
77	0.006507
77.1	0.005904
77.1	0.005976
77.2	0.006788
77.3	0.005849
77.3	0.005666
77.4	0.005804
77.5	0.005814
77.5	0.00563
77.6	0.004973
77.7	0.005561
77.7	0.005139
77.8	0.005387
77.9	0.005125
77.9	0.005179
78	0.005209
78	0.005112
78.1	0.004505
78.1	0.004946
78.2	0.00484
78.3	0.00515
78.3	0.004681
78.4	0.00457
78.5	0.004908
78.5	0.004539
78.6	0.00468
78.7	0.004601
78.7	0.004875
78.8	0.004327
78.9	0.004447
78.9	0.004535
79	0.004239
79	0.004139
79.1	0.003827
79.1	0.004413
79.2	0.004051
79.3	0.004397
79.3	0.004141
79.4	0.00403
79.5	0.003991
79.5	0.004349
79.6	0.003548
79.7	0.003563
79.7	0.003514
79.8	0.003845
79.9	0.003879
79.9	0.004068
80	0.003941
80	0.003674
80.1	0.00376
80.1	0.003882
80.2	0.003232
80.3	0.003351
80.3	0.003142
80.4	0.003522
80.5	0.003511
80.5	0.003362
80.6	0.003178
80.7	0.00341
80.7	0.003463
80.8	0.003394
80.9	0.003311
80.9	0.003474
81	0.003315
81	0.003435
81.1	0.003175
81.1	0.00249
81.2	0.003217
81.3	0.003615
81.3	0.00304
81.4	0.002677
81.5	0.003467
81.5	0.003295
81.6	0.002984
81.7	0.003318
81.7	0.002858
81.8	0.002864
81.9	0.00306
81.9	0.002926
82	0.002956
82	0.002793
82.1	0.003122
82.1	0.003164
82.2	0.002702
82.3	0.003062
82.3	0.002461
82.4	0.002876
82.5	0.002869
82.5	0.003075
82.6	0.002743
82.7	0.002349
82.7	0.002597
82.8	0.002626
82.9	0.002602
82.9	0.002546
83	0.002471
83	0.002667
83.1	0.003295
83.1	0.002993
83.2	0.002541
83.3	0.002903
83.3	0.002505
83.4	0.002578
83.5	0.002373
83.5	0.002764
83.6	0.002606
83.7	0.002431
83.7	0.002256
83.8	0.002281
83.9	0.002566
83.9	0.002536
84	0.002389
84	0.00236
84.1	0.002558
84.1	0.002778
84.2	0.002727
84.3	0.001883
84.3	0.001986
84.4	0.003003
84.5	0.00241
84.5	0.002031
84.6	0.002508
84.7	0.002673
84.7	0.002369
84.8	0.00223
84.9	0.002344
84.9	0.00229
85	0.002098
85	0.002554
85.1	0.002323
85.1	0.002562
85.2	0.002066
85.3	0.002306
85.3	0.001929
85.4	0.002489
85.5	0.002322
85.5	0.001875
85.6	0.002819
85.7	0.001877
85.7	0.001789
85.8	0.002182
85.9	0.00249
85.9	0.002414
86	0.002297
86	0.002128
86.1	0.002175
86.1	0.002449
86.2	0.002151
86.3	0.002061
86.3	0.002447
86.4	0.002199
86.5	0.002114
86.5	0.001965
86.6	0.002074
86.7	0.002231
86.7	0.002205
86.8	0.002265
86.9	0.002137
86.9	0.001968
87	0.002535
87	0.002099
87.1	0.002
87.1	0.0023
87.2	0.001854
87.3	0.001839
87.3	0.002133
87.4	0.002053
87.5	0.002322
87.5	0.001914
87.6	0.001866
87.7	0.001867
87.7	0.002277
87.8	0.001734
87.9	0.001538
87.9	0.002083
88	0.001812
88	0.001704
88.1	0.002311
88.1	0.001852
88.2	0.001904
88.3	0.001933
88.3	0.001836
88.4	0.001759
88.5	0.001939
88.5	0.001457
88.6	0.002101
88.7	0.002308
88.7	0.001698
88.8	0.001895
88.9	0.002215
88.9	0.002015
89	0.002227
89	0.001962
89.1	0.001989
89.1	0.001548
89.2	0.001787
89.3	0.001733
89.3	0.001799
89.4	0.002129
89.5	0.001912
89.5	0.002308
89.6	0.002036
89.7	0.0021
89.7	0.002233
89.8	0.001781
89.9	0.002063
89.9	0.001637
90	0.001841
90	0.002065
90.1	0.001642
90.1	0.001582
90.2	0.001823
90.3	0.002064
90.3	0.001484
90.4	0.001613
90.5	0.002183
90.5	0.002191
90.6	0.001736
90.7	0.001751
90.7	0.001575
90.8	0.001396
90.9	0.001606
90.9	0.001779
91	0.001782
91	0.0013
91.1	0.001873
91.1	0.001601
91.2	0.001331
91.3	0.001554
91.3	0.001383
91.4	0.001636
91.5	0.001841
91.5	0.00171
91.6	0.001588
91.7	0.001625
91.7	0.001589
91.8	0.001384
91.9	0.001724
91.9	0.001408
92	0.001294
92	0.001432
92.1	0.001588
92.1	0.001672
92.2	0.001647
92.3	0.001384
92.3	0.001704
92.4	0.001478
92.5	0.001201
92.5	0.001766
92.6	0.001966
92.7	0.001555
92.7	0.001964
92.8	0.002133
92.9	0.001594
92.9	0.001656
93	0.001634
93	0.001501
93.1	0.001889
93.1	0.001548
93.2	0.001336
93.3	0.001598
93.3	0.001563
93.4	0.001354
93.5	0.001179
93.5	0.001769
93.6	0.001823
93.7	0.001348
93.7	0.001338
93.8	0.001807
93.9	0.001707
93.9	0.001391
94	0.001449
94	0.001376
94.1	0.001098
94.1	0.00161
94.2	0.001719
94.3	0.001782
94.3	0.001655
94.4	0.001331
94.5	0.001554
94.5	0.001272
94.6	0.001163
94.7	0.001635
94.7	0.001372
94.8	0.001383
94.9	0.001646
94.9	0.001656
95	0.001368
95	0.001309
95.1	0.001737
95.1	0.001505
95.2	0.001584
95.3	0.001172
95.3	0.001569
95.4	0.001625
95.5	0.001464
95.5	0.001462
95.6	0.001236
95.7	0.001267
95.7	0.001838
95.8	0.001782
95.9	0.001797
95.9	0.001267
96	0.001422
96	0.00147
96.1	0.001449
96.1	0.001696
96.2	0.001573
96.3	0.001127
96.3	0.001416
96.4	0.001925
96.5	0.001981
96.5	0.001768
96.6	0.001133
96.7	0.001418
96.7	0.001542
96.8	0.001306
96.9	0.00139
96.9	0.001367
97	0.001198
97	0.001159
97.1	0.001122
97.1	0.001627
97.2	0.001182
97.3	0.001422
97.3	0.001434
97.4	0.000973
97.5	0.001335
97.5	0.001248
97.6	0.001508
97.7	0.001805
97.7	0.001785
97.8	0.001677
97.9	0.001343
97.9	0.00154
98	0.001474
98	0.00144
98.1	0.001299
98.1	0.001401
98.2	0.001374
98.3	0.00135
98.3	0.001537
98.4	0.001626
98.5	0.001344
98.5	0.001468
98.6	0.00113
98.7	0.001199
98.7	0.001295
98.8	0.001478
98.9	0.001217
98.9	0.001294
99	0.001117
99	0.001507
99.1	0.001295
99.1	0.001385
99.2	0.001034
99.3	0.001501
99.3	0.001573
99.4	0.001508
99.5	0.000925
99.5	0.001933
99.6	0.001516
99.7	0.001505
99.7	0.001725
99.8	0.001081
99.9	0.001693
99.9	0.001383
100	0.0013
100	0.001223
100.1	0.001162
100.1	0.001757
100.2	0.000974
100.3	0.001393
100.3	0.001556
100.4	0.00131
100.5	0.001289
100.5	0.00149
100.6	0.001475
100.7	0.001374
100.7	0.001712
100.8	0.001765
100.9	0.001471
100.9	0.001434
101	0.001422
101	0.001765
101.1	0.001127
101.1	0.001655
101.2	0.001889
101.3	0.001261
101.3	0.001229
101.4	0.001165
101.5	0.001739
101.5	0.001433
101.6	0.001483
101.7	0.001579
101.7	0.001309
101.8	0.001536
101.9	0.001207
101.9	0.000888
102	0.00123
102	0.001701
102.1	0.001537
102.1	0.001002
102.2	0.001753
102.3	0.001285
102.3	0.001167
102.4	0.001123
102.5	0.000973
102.5	0.001257
102.6	0.001414
102.7	0.001591
102.7	0.001317
102.8	0.001107
102.9	0.001188
102.9	0.001319
103	0.001241
103	0.001813
103.1	0.001708
103.1	0.001245
103.2	0.001419
103.3	0.001777
103.3	0.001353
103.4	0.000944
103.5	0.001179
103.5	0.001947
103.6	0.001586
103.7	0.001252
103.7	0.001248
103.8	0.001261
103.9	0.001589
103.9	0.001133
104	0.001398
104	0.000988
104.1	0.001208
104.1	0.00098
104.2	0.001297
104.3	0.001327
104.3	0.001479
104.4	0.001612
104.5	0.001402
104.5	0.001516
104.6	0.001037
104.7	0.001462
104.7	0.001425
104.8	0.001359
104.9	0.00113
104.9	0.001072
105	0.001366
105	0.001418
105.1	0.000813
105.1	0.001605
105.2	0.001324
105.3	0.001116
105.3	0.001432
105.4	0.001235
105.5	0.001086
105.5	0.001006
105.6	0.001404
105.7	0.001464
105.7	0.00146
105.8	0.001233
105.9	0.001253
105.9	0.001618
106	0.001302
106	0.001419
106.1	0.001668
106.1	0.001583
106.2	0.001457
106.3	0.001418
106.3	0.001471
106.4	0.001522
106.5	0.00117
106.5	0.001381
106.6	0.001393
106.7	0.001685
106.7	0.001364
106.8	0.000966
106.9	0.001065
106.9	0.00129
107	0.001111
107	0.001202
107.1	0.00174
107.1	0.001358
107.2	0.001397
107.3	0.001269
107.3	0.001619
107.4	0.001805
107.5	0.001676
107.5	0.001288
107.6	0.001389
107.7	0.001319
107.7	0.001329
107.8	0.001335
107.9	0.000963
107.9	0.001322
108	0.001258
108	0.001209
108.1	0.001111
108.1	0.001501
108.2	0.001215
108.3	0.001324
108.3	0.001332
108.4	0.001241
108.5	0.001028
108.5	0.001015
108.6	0.001547
108.7	0.001227
108.7	0.00131
108.8	0.001969
108.9	0.001438
108.9	0.001201
109	0.001487
109	0.001712
109.1	0.00142
109.1	0.001505
109.2	0.001049
109.3	0.001243
109.3	0.001177
109.4	0.001663
109.5	0.001276
109.5	0.001466
109.6	0.001555
109.7	0.00125
109.7	0.001214
109.8	0.00075
109.9	0.001243
109.9	0.001573
110	0.001316
110	0.001386
110.1	0.001277
110.1	0.001243
110.2	0.001661
110.3	0.00136
110.3	0.001426
110.4	0.001282
110.5	0.001229
110.5	0.001675
110.6	0.001392
110.7	0.001373
110.7	0.000768
110.8	0.001579
110.9	0.001084
110.9	0.001573
111	0.00156
111	0.001063
111.1	0.001254
111.1	0.001847
111.2	0.000671
111.3	0.00092
111.3	0.000794
111.4	0.001078
111.5	0.001485
111.5	0.000708
111.6	0.001376
111.7	0.00109
111.7	0.001264
111.8	0.001002
111.9	0.000947
111.9	0.000602
112	0.001308
112	0.00079
112.1	0.001172
112.1	0.001193
112.2	0.001431
112.3	0.001425
112.3	0.000992
112.4	0.001253
112.5	0.001148
112.5	0.001279
112.6	0.001185
112.7	0.000935
112.7	0.00113
112.8	0.001166
112.9	0.000884
112.9	0.000909
113	0.000832
113	0.001188
113.1	0.001031
113.1	0.001372
113.2	0.001277
113.3	0.000808
113.3	0.001244
113.4	0.000955
113.5	0.000536
113.5	0.001128
113.6	0.000961
113.7	0.001006
113.7	0.001208
113.8	0.001005
113.9	0.001635
113.9	0.000883
114	0.001174
114	0.001354
114.1	0.001042
114.1	0.001616
114.2	0.000797
114.3	0.00134
114.3	0.001408
114.4	0.000799
114.5	0.001436
114.5	0.001082
114.6	0.001561
114.7	0.001013
114.7	0.001468
114.8	0.001624
114.9	0.001729
114.9	0.002052
115	0.001704
115	0.001748
115.1	0.001797
115.1	0.001868
115.2	0.001628
115.3	0.001675
115.3	0.00165
115.4	0.001827
115.5	0.002004
115.5	0.001714
115.6	0.001811
115.7	0.001649
115.7	0.001874
115.8	0.002195
115.9	0.002104
115.9	0.001889
116	0.00192
116	0.002177
116.1	0.00232
116.1	0.002
116.2	0.001982
116.3	0.002095
116.3	0.002345
116.4	0.002397
116.5	0.002307
116.5	0.002497
116.6	0.003085
116.7	0.002801
116.7	0.003158
116.8	0.002792
116.9	0.002686
116.9	0.002813
117	0.003136
117	0.003337
117.1	0.00292
117.1	0.003267
117.2	0.003518
117.3	0.003828
117.3	0.003805
117.4	0.003953
117.5	0.003981
117.5	0.004329
117.6	0.004181
117.7	0.00394
117.7	0.004314
117.8	0.004694
117.9	0.00436
117.9	0.004826
118	0.005413
118	0.005196
118.1	0.005735
118.1	0.005701
118.2	0.005599
118.3	0.006193
118.3	0.005857
118.4	0.006458
118.5	0.006045
118.5	0.006553
118.6	0.006348
118.7	0.007734
118.7	0.007327
118.8	0.007278
118.9	0.007325
118.9	0.007334
119	0.008052
119	0.007705
119.1	0.008297
119.1	0.008248
119.2	0.007847
119.3	0.008251
119.3	0.008858
119.4	0.008687
119.5	0.008865
119.5	0.008784
119.6	0.009403
119.7	0.009391
119.7	0.009981
119.8	0.009768
119.9	0.009606
119.9	0.010331
120	0.010562
120	0.010393
120.1	0.010401
120.1	0.010677
120.2	0.010932
120.3	0.011112
120.3	0.010777
120.4	0.011199
120.5	0.010819
120.5	0.011261
120.6	0.010667
120.7	0.011047
120.7	0.011157
120.8	0.012101
120.9	0.011122
120.9	0.011392
121	0.011411
121	0.011706
121.1	0.011291
121.1	0.011164
121.2	0.011274
121.3	0.011184
121.3	0.010566
121.4	0.010817
121.5	0.011191
121.5	0.011217
121.6	0.010952
121.7	0.010558
121.7	0.010363
121.8	0.01066
121.9	0.01009
121.9	0.010481
122	0.010659
122	0.010023
122.1	0.010658
122.1	0.010576
122.2	0.010846
122.3	0.010473
122.3	0.010201
122.4	0.010022
122.5	0.010269
122.5	0.010132
122.6	0.010298
122.7	0.009714
122.7	0.010427
122.8	0.010508
122.9	0.010333
122.9	0.010152
123	0.010051
123	0.009777
123.1	0.009684
123.1	0.010073
123.2	0.010208
123.3	0.010387
123.3	0.010254
123.4	0.009935
123.5	0.01012
123.5	0.010344
123.6	0.00971
123.7	0.009425
123.7	0.010134
123.8	0.010141
123.9	0.010021
123.9	0.010188
124	0.010174
124	0.010047
124.1	0.009791
124.1	0.010285
124.2	0.009888
124.3	0.010221
124.3	0.010277
124.4	0.010186
124.5	0.010281
124.5	0.010417
124.6	0.010559
124.7	0.010264
124.7	0.010767
124.8	0.010991
124.9	0.010951
124.9	0.011077
125	0.011102
125	0.011115
125.1	0.010605
125.1	0.01128
125.2	0.011618
125.3	0.011154
125.3	0.011367
125.4	0.012056
125.5	0.012001
125.5	0.011839
125.6	0.011865
125.7	0.011916
125.7	0.012075
125.8	0.011712
125.9	0.012185
125.9	0.01207
126	0.012227
126	0.01223
126.1	0.012112
126.1	0.012467
126.2	0.013211
126.3	0.012166
126.3	0.012506
126.4	0.012069
126.5	0.01263
126.5	0.012198
126.6	0.012738
126.7	0.012791
126.7	0.012541
126.8	0.012656
126.9	0.012628
126.9	0.011932
127	0.012167
127	0.012422
127.1	0.012548
127.1	0.011886
[truncated: 94 more rows]
